# Supplementary material for: Reducing the Pill Burden: Immunosuppressant Adherence and Safety after Conversion from a Twice-Daily (IR-Tac) to a Novel Once-Daily (LCP-Tac) Tacrolimus Formulation in 161 Liver Transplant Patients
Source: Biomedicines. 2022 Jan 26;10(2):272. doi: 10.3390/biomedicines10020272 (PMC8869578; doi:10.3390/biomedicines10020272)
Supplement: Supplementary file 1 [file biomedicines-10-00272-s001.zip]

Archive with 1 entries (1 files):
- biomedicines-1502142-supplementary.pdf
